# Supplementary material for: Development of a dynamic optimization framework for waste management systems
Source: MethodsX. 2021 Jan 7;8:101203. doi: 10.1016/j.mex.2020.101203 (PMC8374176; doi:10.1016/j.mex.2020.101203)
Supplement: Supplementary file 3 [file mmc3.zip › Profit.mod]

/*********************************************
 * OPL 12.8.0.0 Model
 * Author: SEAM
 * Creation Date: Jan 20, 2019 at 11:40:11 PM
 *********************************************/
int NbTimes = 20;
int NbStrategy = 3;
int NbMaterials = 3;

range times = 1..NbTimes;
range str= 1..NbStrategy;
range mat = 1..NbMaterials;
//float Profit[mat][str] = ...;
float Demand[mat][times] = ...;
float CO2[mat][str] = ...;
float CO2_2[1..2][str]= ...;


float Energy[mat][str] = ...;
float Energy_2[1..2][str]=...;

float CAPEX[mat][str]=...;
float CAPEX_2[1..2][str]=...;
float BigM = 10000000;


dvar float+ Q[mat][str][times];
dvar float+ digestate[1..3][times];
dvar float+ Ashes[mat][times];
dvar boolean Y[1..4][times];
dvar float+ MaxQ[mat][str];
dvar float+ MaxDig[1..2];
dvar float+ MaxAsh[mat];

float Profit_S1[mat, times] = ...;
float Profit_S2[mat, times] = ...;
float Profit_S3[mat, times] = ...;

float Profit_Dig[1..3][times]=...;
float Profit_Ash[1..1][times]=...;

dexpr float p0 = (sum(m in mat, s in str) MaxQ[m][s]*CAPEX[m][s]);
dexpr float p1 =  (sum(m in mat, t in times) Q[m][1][t]*Profit_S1[m][t]+Q[m][2][t]*Profit_S2[m][t]+Q[m][3][t]*Profit_S3[m][t]);
dexpr float p_m = p1-p0;

dexpr  float p1_dig = sum(s in 1..2, t in times) digestate[s][t]*Profit_Dig[s+1][t];
dexpr float p0_dig = sum(s in 1..2)CAPEX_2[1][s+1]*MaxDig[s];
dexpr float p_dig = p1_dig-p0_dig;

dexpr  float p1_ash = sum(m in mat, t in times) Ashes[m][t]*Profit_Ash[1][t];
dexpr float p0_ash = sum(m in mat)CAPEX_2[2][3]*MaxAsh[m];
dexpr float p_ash = p1_ash-p0_ash;

dexpr float p = p_dig+p_ash+p_m;
dexpr float c = (sum(m in mat, s in str, t in times) Q[m][s][t]*CO2[m][s])+ sum(t in times)CO2_2[1][2]*digestate[1][t]+
sum(t in times)CO2_2[1][3]*digestate[2][t]+sum(t in times, m in mat) CO2_2[2][3]*Ashes[m][t];
 dexpr float e = (sum(m in mat, s in str, t in times) Q[m][s][t]*Energy[m][s])+ sum(t in times)Energy_2[1][2]*digestate[1][t]+
sum(t in times)Energy_2[1][3]*digestate[2][t]+sum(t in times, m in mat) Energy_2[2][3]*Ashes[m][t];

maximize p;

subject to{

// System Y and Z can process all material , X can process food only
forall(t in times,m in mat: m != 1)
  Q[m][1][t] == 0;

//40% of materials processed at X, must flow to either system Y or Z or Market. 
forall(t in times)
  0.4*Q[1][1][t]==  digestate[1][t]+digestate[2][t]+digestate[3][t];
  
 forall(t in times)
   Y[1][t] == Y[2][t]+Y[3][t]+Y[4][t];
   
forall(t in times)
   Q[1][1][t]<=BigM*Y[1][t];
   
forall(t in times)
   digestate[1][t]<=BigM*Y[2][t];  //To Y
forall(t in times)
   digestate[2][t]<=BigM*Y[3][t];  // To Z
forall(t in times)
   digestate[3][t]<=BigM*Y[4][t];  // To Market
   
//10% of materials processed at Y, must flow to system Z.  
forall(m in 1..1, t in times)
  0.1*(Q[m][2][t]+ digestate[1][t])==   Ashes[m][t];
  
  forall(m in 2..NbMaterials, t in times)
  0.1*(Q[m][2][t])==   Ashes[m][t];
//If at any year, systems X and/or Y are used, they have to continue at least at the same capacity.
// for X
forall(t in 1..NbTimes-1)
  sum(m in mat) Q[m][1][t]<= sum(m in mat) Q[m][1][t+1];

// for Y UPDATED
forall(t in 1..NbTimes-1)
  (sum(m in mat) Q[m][2][t])+digestate[1][t]<= (sum(m in mat) Q[m][2][t+1])+digestate[1][t+1];

//The total materials going to all systems must be equal to the annual waste production
forall(m in mat, t in times)
  sum(s in str) Q[m][s][t]==Demand[m][t];
  
forall(m in mat, t in times, s in str)
  Q[m][s][t]<=Demand[m][t];  
  
  
forall(m in mat, t in times, s in str)
  Q[m][s][t]>=0;
forall(m in mat, t in times, s in str)
  Q[m][s][t]>=0;
  
  forall(t in times, s in 1..3)
  digestate[s][t]>=0; 
  
forall(m in mat, t in times)  
  Ashes[m][t]>=0;
  
  forall(m in mat, s in str, t in times){
MaxQ[m][s]>= Q[m][s][t];
}

 forall(s in 1..2, t in times){
MaxDig[s]>= digestate[s][t];
}
 forall(m in mat, t in times){
MaxAsh[m]>= Ashes[m][t];
}

}
