# Supplementary material for: Development of a dynamic optimization framework for waste management systems
Source: MethodsX. 2021 Jan 7;8:101203. doi: 10.1016/j.mex.2020.101203 (PMC8374176; doi:10.1016/j.mex.2020.101203)
Supplement: Supplementary file 4 [file mmc4.zip]

Archive with 1 entries (1 files):
- WCCM.mod
